# Supplementary material for: The effect of anime character’s facial expressions and eye blinking on donation behavior
Source: Sci Rep. 2021 Apr 28;11:9146. doi: 10.1038/s41598-021-87827-2 (PMC8080783; doi:10.1038/s41598-021-87827-2)
Supplement: Supplementary file 2 — Supplementary Information 2. [file 41598_2021_87827_MOESM2_ESM.xlsx]

## Sheet: Cover
	The effect of anime character's facial expressions and eye blinking on donation behavior
	Hisashi Takagi and Kazunori Terada

## Sheet: Data
RecordedDate	Q3.2	Q3.3	Q30_1	Q31_1	Q31_2	Q31_3	Q31_4	Q31_5	Q31_6	Q31_7	Q31_8	Q31_9	Q31_10	Q31_11	Q31_12	Q31_13	Q31_14	Q31_15	Q31_16	Q31_17	Q31_18	Q31_19	Q31_20	Q31_21	Q31_22	Q31_23	Q31_24	Q6.1	Q4.1_1	F_emotion	F_blink	Include	Exclude	Duration
記録日	性別	年齢(半角数字)	あなたは臨時収入として1000円を得ました。今あなたは交通遺児のための募金を下のエージェントに勧められています。募金をしても良いと思う金額をスライダーバーを操作して回答してください。 金額：500円 決定 - valence	エージェントの印象について、以下のスケールに基づいて評価してください。 - 偽物のような:自然な	エージェントの印象について、以下のスケールに基づいて評価してください。 - 機械的:人間的	エージェントの印象について、以下のスケールに基づいて評価してください。 - 意識を持たない:意識を持っている	エージェントの印象について、以下のスケールに基づいて評価してください。 - 人工的:生命的	エージェントの印象について、以下のスケールに基づいて評価してください。 - ぎこちない動き:洗練された動き	エージェントの印象について、以下のスケールに基づいて評価してください。 - 死んでいる:生きている	エージェントの印象について、以下のスケールに基づいて評価してください。 - 活気のない:生き生きとした	エージェントの印象について、以下のスケールに基づいて評価してください。 - 機械的な:有機的な	エージェントの印象について、以下のスケールに基づいて評価してください。 - 人工的な:生物的な	エージェントの印象について、以下のスケールに基づいて評価してください。 - 不活発な:対話的な	エージェントの印象について、以下のスケールに基づいて評価してください。 - 無関心な:反応のある	エージェントの印象について、以下のスケールに基づいて評価してください。 - 嫌い:好き	エージェントの印象について、以下のスケールに基づいて評価してください。 - 親しみにくい:親しみやすい	エージェントの印象について、以下のスケールに基づいて評価してください。 - 不親切な:親切な	エージェントの印象について、以下のスケールに基づいて評価してください。 - 不愉快な:愉快な	エージェントの印象について、以下のスケールに基づいて評価してください。 - ひどい:良い	エージェントの印象について、以下のスケールに基づいて評価してください。 - 無能な:有能な	エージェントの印象について、以下のスケールに基づいて評価してください。 - 無知な:物知りな	エージェントの印象について、以下のスケールに基づいて評価してください。 - 無責任な:責任のある	エージェントの印象について、以下のスケールに基づいて評価してください。 - 知的でない:知的な	エージェントの印象について、以下のスケールに基づいて評価してください。 - 愚かな:賢明な	エージェントの印象について、以下のスケールに基づいて評価してください。 - 不安な:落ち着いた	エージェントの印象について、以下のスケールに基づいて評価してください。 - 冷静な:動揺している	エージェントの印象について、以下のスケールに基づいて評価してください。 - 平穏な:驚いている	ご意見（任意） この研究についてご意見や改善点などがございましたらお知らせください．	あなたは臨時収入として1000円を得ました。 今あなたは交通遺児のための募金を下のエージェントに勧められています。 募金をしても良いと思う金額をスライダーバーを操作して回答してください。 金額：500円 決定 - VALENCE	F_emotion	F_blink			時間（秒単位）
2019-09-05 11:01:25	2	51	500	3	3	3	3	3	3	3	3	3	3	3	4	3	3	3	4	3	3	3	3	3	3	3	3	なし		1	0	1	0	65
2019-09-05 11:01:30	2	34	500	3	2	2	2	3	3	3	3	3	3	3	3	4	4	3	3	3	3	3	3	3	3	3	3			1	0	1	0	45
2019-09-05 11:01:40	1	34	500	3	3	3	3	3	3	3	3	3	3	3	3	3	3	3	3	3	3	3	3	3	3	3	3			0	1	1	0	64
2019-09-05 11:01:56	1	44	750	4	3	3	3	3	3	3	4	4	4	3	5	3	3	3	3	3	3	5	3	3	3	3	3	面白い取り組みだと思います。		1	0	1	0	64
2019-09-05 11:01:57	1	43	200	2	3	3	3	3	2	3	3	3	3	3	2	3	3	3	4	3	3	3	2	3	3	3	3			0	0	1	0	75
2019-09-05 11:02:03	2	42	100	1	3	3	2	2	3	3	3	2	3	4	4	4	3	4	4	3	3	3	2	3	3	3	3	特にない		1	1	1	0	88
2019-09-05 11:02:06	2	56	300	2	3	2	2	2	3	3	4	2	3	2	3	4	3	3	4	3	3	2	3	3	3	3	2			0	1	1	0	97
2019-09-05 11:02:07	1	34	750	2	2	1	2	2	3	3	2	2	2	3	4	2	2	2	3	2	3	2	2	3	2	2	3			1	1	1	0	82
2019-09-05 11:02:09	2	26	50	3	3	3	3	3	3	3	3	3	3	3	3	3	3	3	3	3	3	3	3	3	3	3	3			0	0	1	0	66
2019-09-05 11:02:10	1	76	700	2	3	2	2	2	2	3	3	2	2	2	3	3	3	3	3	3	3	3	3	3	4	2	2			0	0	1	0	83
2019-09-05 11:02:27	1	25	600	3	4	3	3	3	3	4	3	4	3	3	4	3	4	4	4	5	3	4	4	4	5	1	2			1	0	1	0	94
2019-09-05 11:02:33	2	25	0	3	4	3	3	2	3	4	3	3	3	3	2	4	3	4	3	3	3	4	3	3	4	4	3			1	1	1	0	106
2019-09-05 11:02:38	1	43	100	2	2	2	2	3	3	3	3	3	3	3	5	4	3	3	4	3	3	3	3	3	3	3	3	何をしたいのかがよくわからない		1	0	1	0	105
2019-09-05 11:02:42	1	55	100	2	2	1	1	3	3	3	2	3	4	3	3	3	3	3	3	3	3	3	3	3	3	2	2	臨時収入のありかたで寄付率がかわると思った。		0	1	1	0	130
2019-09-05 11:02:45	1	45	1000	3	2	2	2	2	3	3	2	2	3	3	3	4	3	4	4	4	4	4	3	3	3	3	3	特になし		0	1	1	0	119
2019-09-05 11:02:46	1	38	700	5	5	5	5	4	5	4	5	5	5	5	5	5	5	4	4	4	4	4	4	4	4	2	2			0	0	1	0	102
2019-09-05 11:02:47	2	40	500	3	2	3	2	3	3	2	2	2	3	3	3	3	3	3	3	3	3	3	3	3	3	2	3	特になし		1	1	1	0	106
2019-09-05 11:02:48	1	39	1000	4	5	4	5	3	4	4	5	5	4	4	5	5	4	3	5	3	3	3	3	3	4	2	2			0	1	1	0	95
2019-09-05 11:02:49	1	42	50	2	2	2	1	2	3	3	2	1	2	3	3	3	3	3	3	3	3	3	3	3	3	3	3	とても興味深く実施できました		0	1	1	0	105
2019-09-05 11:02:51	1	41	500	2	3	3	2	3	4	4	2	2	4	4	4	4	4	4	4	3	3	3	3	3	4	2	3			0	1	1	0	128
2019-09-05 11:02:54	1	59	500	3	3	3	3	3	3	3	3	2	3	4	3	3	3	3	3	3	2	3	3	4	3	3	3	特にありません。		1	0	1	0	106
2019-09-05 11:02:57	1	30	0	3	3	3	3	3	3	3	3	3	3	3	4	4	3	3	3	3	3	3	3	3	3	3	3			1	0	1	0	99
2019-09-05 11:02:57	2	37	700	3	4	4	4	3	4	4	4	3	2	2	4	4	3	3	4	4	4	3	3	3	4	2	2	特に無し		0	0	1	0	117
2019-09-05 11:03:02	1	48	500	1	3	3	1	3	3	3	3	1	3	3	3	3	3	3	3	3	3	3	3	3	3	3	3	特にない		1	0	1	0	139
2019-09-05 11:03:03	1	42	100	3	2	2	2	3	3	3	2	2	3	4	4	4	4	3	4	3	3	3	4	3	3	3	3	身体の動きも欲しいです		0	1	1	0	148
2019-09-05 11:03:06	2	33	100	1	1	2	1	2	1	3	3	1	2	2	3	3	3	3	3	3	3	3	3	3	4	3	2			0	0	1	0	86
2019-09-05 11:03:08	1	47	100	4	4	4	4	4	4	2	4	4	2	4	5	5	4	4	4	4	2	2	4	4	1	4	4	もう少し反応はほしい		0	1	1	0	123
2019-09-05 11:03:12	1	45		1	1	1	1	2	1	1	1	1	2	1	1	2	1	1	3	2	1	1	1	2	1	1	1	意図がわからない		1	0	0	1	134
2019-09-05 11:03:13	1	37	100	3	3	4	4	3	3	4	3	4	4	4	5	5	3	4	5	3	3	3	3	3	4	1	1			0	0	1	0	118
2019-09-05 11:03:13	2	29	100	4	4	4	4	5	5	3	4	2	4	4	4	4	4	3	4	4	4	4	4	5	4	2	3			0	0	1	0	106
2019-09-05 11:03:15	1	33	100	4	4	5	5	3	4	4	1	2	4	4	3	4	4	3	4	3	2	3	3	3	4	2	2			0	1	1	0	114
2019-09-05 11:03:16	1	38	300	3	2	2	3	3	2	2	2	3	3	2	3	4	3	3	4	3	2	3	3	3	2	3	4			1	1	1	0	87
2019-09-05 11:03:16	1	41	550	4	3	3	3	3	4	4	3	3	4	4	4	3	4	4	4	3	4	3	4	4	3	3	4	謎が多い研究でした。		1	1	1	0	123
2019-09-05 11:03:20	2	53	250	3	2	3	2	3	4	3	3	3	3	3	4	4	3	3	3	3	3	3	3	3	3	2	2	特にないです		0	1	1	0	143
2019-09-05 11:03:24	1	55	200	3	1	1	1	2	3	3	2	1	3	3	3	3	3	3	4	3	3	3	3	3	4	3	3	なし		0	1	1	0	174
2019-09-05 11:03:25	1	53	1000	4	5	5	4	4	5	5	4	4	5	5	5	5	5	4	5	4	4	4	4	4	5	4	4			1	1	1	0	145
2019-09-05 11:03:26	2	40	100	1	1	1	1	1	1	1	1	1	1	1	4	5	3	3	5	5	5	3	3	3	3	3	3			1	0	1	0	77
2019-09-05 11:03:32	1	37		4	5	4	1	4	5	5	5	5	5	5	5	5	4	5	5	4	3	3	4	4	4	1	1	特になし		1	0	0	1	173
2019-09-05 11:03:32	1	44	700	3	2	3	2	2	3	3	2	2	3	3	3	3	3	3	3	3	3	3	3	4	4	3	3	また実施してほしいです。		1	0	1	0	181
2019-09-05 11:03:32	1	41	300	2	2	2	1	2	3	3	3	1	3	3	3	3	3	3	3	3	3	3	2	3	3	3	3			0	1	1	0	168
2019-09-05 11:03:35	1	51	800	3	4	4	3	4	4	4	4	3	4	4	4	4	3	4	4	3	3	3	3	2	3	3	3	短かったのであれれと思いました		1	1	1	0	173
2019-09-05 11:03:37	1	50	200	1	3	2	2	3	3	2	3	2	2	3	1	2	3	3	3	3	3	3	3	3	3	3	2	エージェントの制止している画像だけを見せられたのに、機能に関して述べろというのは無理がある。		0	0	1	0	190
2019-09-05 11:03:40	1	41	0	3	4	3	3	3	3	3	3	3	3	3	3	3	3	3	3	3	3	3	3	3	3	3	3			0	0	1	0	103
2019-09-05 11:03:42	1	37	500	4	4	4	4	3	4	4	4	4	4	4	4	4	3	3	4	4	3	3	3	3	4	2	3	なし		1	1	1	0	162
2019-09-05 11:03:48	2	47	100	3	3	4	3	3	3	4	3	3	5	5	3	3	3	3	3	4	4	4	4	4	4	2	3			0	0	1	0	177
2019-09-05 11:03:49	1	60	1000	4	4	4	3	4	4	4	4	4	5	5	5	5	4	4	5	4	3	3	4	4	4	1	2	もう少し表情パターンがあると評価しやすいです		1	0	1	0	200
2019-09-05 11:03:51	1	50	250	1	1	1	1	1	2	1	1	1	1	1	3	2	3	3	3	3	3	3	2	2	2	3	3			1	1	1	0	86
2019-09-05 11:03:53	1	39	200	1	1	1	1	1	3	3	1	1	3	3	3	3	3	3	3	3	3	3	2	3	3	3	2	当該アンケートで得られた研究結果を知りたいものです。		0	1	1	0	170
2019-09-05 11:03:55	1	38	100	2	2	2	2	2	3	3	2	2	2	3	4	4	3	3	4	3	3	3	3	3	4	2	2			1	1	1	0	178
2019-09-05 11:04:01	1	45	250	3	4	3	4	3	4	3	3	4	3	3	3	3	3	3	3	3	3	3	2	3	3	3	2			0	1	1	0	194
2019-09-05 11:04:02	1	51	0	1	1	2	1	2	3	3	3	2	3	2	3	3	3	3	3	3	3	2	2	2	2	3	2	特になし		1	1	1	0	118
2019-09-05 11:04:04	1	45	0	3	1	1	1	3	1	3	1	1	5	3	3	3	3	3	3	5	3	3	3	3	5	1	1	特になし		0	0	1	0	150
2019-09-05 11:04:06	1	53	0	1	1	1	1	3	3	3	1	1	1	1	3	3	3	3	3	3	3	1	3	3	3	3	3	特にありません		1	1	1	0	158
2019-09-05 11:04:08	1	45	50	1	2	2	2	2	3	3	2	2	3	3	2	3	3	3	3	3	3	3	3	3	3	3	3			0	0	1	0	120
2019-09-05 11:04:09	1	40	300	3	3	3	2	3	3	4	3	3	4	3	3	3	3	3	3	3	3	3	2	3	3	3	3			0	0	1	0	184
2019-09-05 11:04:10	1	35	100	3	5	4	4	4	5	5	3	2	4	3	4	3	3	4	4	3	3	3	3	3	3	2	3			0	1	1	0	83
2019-09-05 11:04:17	1	48	250	3	4	4	4	3	3	3	3	3	3	3	3	3	3	3	4	3	3	4	3	4	4	3	2	使っているイラストがあの画風であるのは何故？ちょっとひいた		0	0	1	0	155
2019-09-05 11:04:23	2	74	500	1	2	2	2	2	2	2	2	1	2	2	3	3	2	3	3	2	3	2	2	3	3	2	2			1	1	1	0	96
2019-09-05 11:04:26	1	46	350	3	3	3	2	3	3	2	2	2	3	3	3	3	3	3	3	3	3	3	3	3	3	3	3	特にないです		1	0	1	0	185
2019-09-05 11:04:33	1	46	500	4	5	5	5	3	4	3	4	4	3	4	4	5	3	3	4	3	3	3	3	3	3	2	3	冒頭の研究目的などを全て読むには制限時間が短すぎる。落ち着いて読めなかった。		0	0	1	0	218
2019-09-05 11:04:35	1	41	0	1	1	1	1	1	3	1	1	1	1	3	1	1	1	3	3	3	3	3	3	3	3	3	3			1	0	1	0	161
2019-09-05 11:04:40	2	28	500	3	4	4	3	3	4	3	3	3	4	3	3	4	4	3	4	4	3	3	4	4	4	2	2			1	0	1	0	84
2019-09-05 11:04:41	1	45	0	2	2	3	1	4	3	2	2	2	4	2	4	5	3	4	4	4	3	3	4	4	5	1	1			1	0	1	0	177
2019-09-05 11:04:43	1	49	50	3	3	3	1	2	2	2	2	2	2	2	3	4	4	4	4	3	3	3	2	2	3	3	3			1	1	1	0	238
2019-09-05 11:04:43	1	56	100	2	2	2	2	2	3	3	2	2	2	3	3	4	3	3	3	3	3	3	3	3	3	3	3	特にない		1	0	1	0	102
2019-09-05 11:04:45	1	47	250	3	4	3	3	3	4	3	4	4	4	3	3	4	3	3	4	3	3	3	3	3	3	3	2	特になし		0	1	1	0	195
2019-09-05 11:04:50	1	57	400	3	4	4	4	4	3	4	4	3	4	4	3	4	4	5	5	3	3	2	2	3	3	3	3	特にありません。		1	0	1	0	235
2019-09-05 11:04:53	1	59	300	3	2	2	2	3	3	2	3	3	2	3	3	3	3	3	3	3	3	3	3	3	3	2	3			1	0	1	0	178
2019-09-05 11:04:55	1	39	200	3	3	3	3	2	3	3	3	3	3	2	3	3	3	3	3	2	3	3	3	4	4	3	3	特に無い		0	1	1	0	200
2019-09-05 11:05:07	1	46	500	3	3	3	2	3	3	3	3	2	3	3	3	3	3	3	3	3	3	3	3	3	3	3	3	アニメ絵より写実的な絵のほうがいいと思おう		0	0	1	0	179
2019-09-05 11:05:07	1	47	200	4	4	4	4	4	5	5	4	4	5	5	5	5	5	5	5	4	4	4	4	5	5	3	3	特にありません		1	1	1	0	245
2019-09-05 11:05:09	1	35	900	4	4	5	4	4	5	5	5	5	5	5	5	5	4	4	5	4	3	4	4	4	4	3	3			1	1	1	0	163
2019-09-05 11:05:10	2	27	250	2	1	2	1	2	3	3	2	1	2	1	3	3	3	3	2	3	2	2	1	2	3	3	2			0	1	1	0	161
2019-09-05 11:05:10	2	31	250	3	2	4	3	3	3	4	2	3	4	4	3	4	4	4	4	3	3	3	3	4	4	2	3			0	1	1	0	94
2019-09-05 11:05:21	1	47	900	4	4	4	3	4	4	4	4	4	3	5	4	4	4	3	4	3	3	4	3	4	4	3	3	質問一覧の内容がエージェントと結び付け難いような気がする		1	1	1	0	264
2019-09-05 11:05:24	1	35	800	3	4	4	4	5	4	4	3	4	4	4	4	4	4	4	4	3	3	3	4	3	4	2	2			1	1	1	0	143
2019-09-05 11:05:24	1	52	1000	3	5	5	5	3	5	5	5	5	3	3	4	4	3	3	4	3	3	2	3	3	3	2	1			0	1	1	0	183
2019-09-05 11:05:28	1	45	0	3	3	2	2	2	3	2	3	3	2	2	2	2	2	2	2	2	2	2	2	2	3	3	3			0	0	1	0	140
2019-09-05 11:05:30	1	35	200	2	3	4	4	4	4	5	4	4	5	4	4	4	4	4	4	4	4	4	5	4	4	2	2	制限時間が短いので長くしてほしい		1	0	1	0	223
2019-09-05 11:05:40	1	34	300	3	4	3	3	3	3	3	4	4	4	3	3	3	3	3	3	3	3	3	3	3	3	3	3			0	0	1	0	277
2019-09-05 11:05:43	2	28	600	2	2	3	2	3	3	3	2	2	3	4	4	4	3	4	4	3	3	3	3	3	4	3	3			1	0	1	0	200
2019-09-05 11:05:52	1	62	500	3	3	2	2	2	2	3	2	2	2	3	3	3	3	3	3	3	3	3	3	3	3	3	3	回答項目が多すぎる気がします		0	1	1	0	177
2019-09-05 11:05:56	1	49	500	5	5	4	5	5	5	5	5	5	5	5	5	5	5	3	5	5	5	5	4	4	4	2	2			1	1	1	0	243
2019-09-05 11:06:14	1	48	500	2	2	2	2	3	3	4	2	2	3	4	3	3	3	4	4	4	3	3	3	3	4	3	2	臨時収入を増やしてください		1	1	1	0	289
2019-09-05 11:06:14	1	37	1000	3	2	3	2	3	2	4	3	2	4	4	4	5	2	2	4	4	4	4	4	3	4	2	1	次回のアンケートをお願いします		1	0	1	0	171
2019-09-05 11:06:14	1	58	500	3	1	1	1	2	2	3	1	1	1	2	3	3	3	3	3	3	3	2	2	3	3	3	2	ありません。		0	1	1	0	268
2019-09-05 11:06:17	1	51	200	2	2	2	2	2	3	3	2	2	3	3	3	4	3	3	3	3	3	3	3	3	3	3	2	なし		0	1	1	0	177
2019-09-05 11:06:31	1	65	1000	4	4	4	3	3	4	4	4	4	4	4	4	4	4	4	4	4	4	4	3	4	4	3	3	興味深いテーマでした		1	0	1	0	246
2019-09-05 11:06:34	1	36	500	3	3	4	3	3	4	3	3	3	4	3	3	4	3	3	3	3	2	3	3	3	4	2	2	臨時収入は、具体的にどういう収入なのか知りたい。 それによっても寄付額が変わりそう。		0	1	1	0	313
2019-09-05 11:06:47	1	27	900	4	3	4	3	4	4	4	3	4	4	4	5	5	4	4	5	3	3	3	4	3	4	3	3			0	0	1	0	190
2019-09-05 11:06:50	2	50	500	3	3	3	3	3	4	4	4	4	3	3	3	4	4	3	3	3	3	4	3	3	3	3	3			1	0	1	0	251
2019-09-05 11:06:55	1	40	600	2	3	2	2	2	2	2	2	2	3	3	3	4	3	3	3	3	3	3	2	3	4	2	2			0	0	1	0	82
2019-09-05 11:07:14	1	55	100	3	3	3	3	3	3	3	3	3	3	2	2	3	3	3	3	3	3	3	4	3	3	3	3			0	0	1	0	330
2019-09-05 11:07:16	1	59	550	4	3	3	3	3	3	2	3	4	3	3	3	3	3	3	4	3	2	3	3	3	4	3	3	特にありません。		1	0	1	0	156
2019-09-05 11:07:47	2	57	100	3	3	2	2	3	3	4	3	2	3	3	3	4	4	4	4	3	3	3	3	3	4	2	2			0	0	1	0	369
2019-09-05 11:07:58	1	49	1000	3	1	2	1	2	4	2	2	2	2	2	2	2	3	2	3	3	3	3	3	3	2	2	3	募金対象がもう少し違う、エージェントの説明がしっかりしてれば有益な回答ができた。		1	1	1	0	298
2019-09-05 11:08:38	1	50	100	4	4	3	3	4	4	4	3	2	4	5	4	4	3	3	4	3	3	3	4	4	3	2	2	臨時収入を得た方法が分かれば、もっと答えが出しやすいかもしれません。		0	1	1	0	424
2019-09-05 11:08:52	1	33	500	1	4	1	1	2	3	4	3	1	3	5	4	5	3	3	4	3	3	3	4	3	5	3	1	読むものが多いのに制限時間が短くて焦る		1	0	1	0	358
2019-09-05 11:09:38	1	45	500	3	2	2	1	2	4	3	3	2	3	4	3	3	3	3	4	3	2	3	2	3	1	4	3	最初の金額の決定で臨時収入とありましたが、あれこれと考えてしまって本当にあぶく銭なのか解らなかったので５００円にしておきました もっと直観的に考えれば別の金額になっていたかもと今になって思ってしまいました		0	0	1	0	542
2019-09-05 11:21:35	1	26	100	2	2	1	1	2	3	3	2	1	2	2	3	2	2	2	3	2	2	1	1	2	3	2	3			0	0	1	0	78
